# Supplementary material for: Usability, occupational performance and satisfaction evaluation of a smart environment controlled by infrared oculography by people with severe motor disabilities
Source: PLoS One. 2021 Aug 13;16(8):e0256062. doi: 10.1371/journal.pone.0256062 (PMC8362986; doi:10.1371/journal.pone.0256062)
Supplement: S1 Dataset — (XLS) [file pone.0256062.s001.xls]

## Sheet: Participants information
Participant	Gender	Type of caregiver(s)	Health Condition	Time elapsed since diagnosis	Affinity with technology	Number of days of use
PP1	F	Informal	Amyotrophic Lateral Sclerosis	5 months	Basic (cell phone)	2
PP2	F	Formal	EM	4 years	Basic (cell phone)	0
PP3	F	Informal + formal	Autoimmune vasculitis	8 years	Intermediate (before diagnosis)	5
PP4	M	Informal + formal	Spinal Cord Injury (C5 level)	2 years	Basic (cell phone)	0
PP5	M	Informal	Spinal Cord Injury (incomplete C7 level)	29 years	Basic (cell phone)	2
PP6	M	Informal	Amyotrophic Lateral Sclerosis	1 year and 9 months	Basic (cell phone)	4
Average age (total)	52
Average age only of those who used	49

## Sheet: MIF
Código participante	Nome	MIF motora	MIF cognitiva	MIF total						Participants who used the system								Participants who did not use the system
P1	Mariza	51	35	86						PP1	PP3	PP5	PP6					PP2	PP4
P2	Edna	25	35	60				Self care								Self care
P3	Helena	25	23	48				A. Eating		6	1	7	2			A. Eating		1	1
P4	Geneci	13	35	48				B. Grooming		6	1	2	2			B. Grooming		1	1
P5	Ronaldo	44	35	79				C. Bathing		6	1	6	1			C. Bathing		1	1
P6	José Edmar	67	35	102				D. Dressing, upper body		1	1	2	2			D. Dressing, upper body		1	1
								E. Dressing, lower body		1	1	2	6			E. Dressing, lower body		1	1
								F. Toileting		6	1	2	6			F. Toileting		1	1
								Sphincter								Sphincter
								G. Bladder management		1	7	3	7			G. Bladder management		7	1
								H. Bowel management		2	7	7	7			H. Bowel management		7	1
								Transfer								Transfer
								I. Bed, chair, wheelchair		3	1	3	7			I. Bed, chair, wheelchair		1	1
								J. Toilet		3	1	3	7			J. Toilet		1	1
								K. Tub, shower		6	1	3	7			K. Tub, shower		1	1
								Locomotion								Locomotion
								L. Walk/wheelchair	Wa	5		3	7			L. Walk/wheelchair	Wa	0
									We		1						We	1	1
								M. Stairs		1	1	1	6			M. Stairs		1	1
								Communication								Communication
								N. Comprehension (auditory/reading)	A	7	7	7	7			N. Comprehension (auditory/reading)	A	7	7
									R								R
								O. Expression (verbal/written)	V	7		7	7			O. Expression (verbal/written)	V	7	7
									W		1						W
								Social cognition								Social cognition
								P. Social interaction		7	7	7	7			P. Social interaction		7	7
								Q. Problem solving		7	1	7	7			Q. Problem solving		7	7
								R. Memory		7	7	7	7			R. Memory		7	7
								Motor FIM		47	25	44	67			Motor FIM		25	13
								Cognitive FIM		35	23	35	35			Cognitive FIM		35	35
								TOTAL FIM score		82	48	79	102			TOTAL FIM score		60	48

## Sheet: COPM
Participante	Demandas	Inicial evaluation		Final evaluation		Change
		P1	S1	P2	S2	P2Total-P1Total	S2Total-S1Total					TV	4
PP1	Control of the TV	7	5	8	8							Lights	1
	Control of the lights	6	5	7	8							Fan	2
	Total score	6.5	5	7.5	8	1	3
PP2	Control of the TV	5	1
	Total score
PP3	Control of the TV	1	1	7	7
	Total score	1	1	7	7	6	6
PP4	Control of the TV	1	1
	Total score
PP5	Control of the TV	1	5	10	10
	Turn the fan on/off	1	1	10	10
	Total score	1	3	10	10	9	7
PP6	Control of the TV	3	3	9	10
	Turn the fan on/off	5	3	9	10
	Total score	4	3	9	10	5	7
				average of differences		5.25	5.75
				Standard deviation		3.30404	1.89297

## Sheet: SUS
Participante	Nome Completo	Data de Nascimento	Gênero	1. Eu acho que eu gostaria de usar este Ambiente Inteligente com frequência.	2. Eu acho o Ambiente Inteligente desnecessariamente complexo.	3. Eu penso que o Ambiente Inteligente foi fácil de usar.	4. Eu acho que seria necessário o apoio de uma pessoa técnica para ser capaz de usar este Ambiente Inteligente.	5. Eu achei que as diversas funções deste Ambiente Inteligente foram bem integradas.	6. Eu penso que existem muitas inconsistências no Ambiente Inteligente.	7. Eu imagino que a maioria das pessoas iria aprender a usar este Ambiente Inteligente muito rapidamente	8. Eu achei o Ambiente Inteligente muito complicado de usar.	9. Eu me senti muito confiante com o Ambiente Inteligente.	10. Eu precisava aprender um monte de coisas antes que eu pudesse ir embora com este Ambiente Inteligente.	SOMATÓRIA ÍMPARES	SOMATÓRIA PARES	SOMA TOTAL	SUS TOTAL
P1	Mariza G.	1954-12-22	Feminino	3	1	5	1	5	2	5	1	5	1	18	19	37	92.5
P2	Edna		Feminino
P3	Helena	1988-06-21	Feminino	5	3	3	5	5	3	5	3	4	4	17	7	24	60
P4	Geneci		Masculino
P5	Ronaldo	1973-04-22	Masculino	5	1	5	1	5	1	5	1	5	5	20	16	36	90
P6	José Edmar	1960-09-26	Masculino	5	1	5	1	5	1	5	1	5	1	20	20	40	100
Participant	Score
PP1	92.5
PP3	60
PP5	90
PP6	100
AVERAGE	85.625

## Sheet: QUEST 2.0
Participant	ASSISTIVE DEVICE - How satisfied are you with,									SERVICES - How satisfied are you with,					TOTAL QUEST SCORE	The 3 most important satisfaction items
	1. the dimensions (size, height, length, width) of your assistive technology device?	2. the weight of your assistive technology device?	3. the ease in adjusting (fixing, fastening) the parts of your assistive technology device?	4. how safe and secure your assistive device is?	5. the durability (endurance, resistance to wear) of your assistive device?	6. how easy it is to use your assistive device?	7. how comfortable your assistive device is?	8. how effective your assistive device is (the degree to which your device meets your needs)?	DEVICE SUBSCALE SCORE	9. the service delivery program (procedures, length of time) in which you obtained your assistive device?	10. the repairs and servicing (maintenance) provided for your assistive device?	11. the quality of the professional services (information, attention) you received for using your assistive device?	12. the follow-up services (continuing support services) received for your assistive device?	SERVICES SUBSCALE SCORE							Adjustments	2
PP1	4	4	4	5	5	5	4	5	4.5	5	5	5	5	5	4.66667	Adjustments	Easy to use	Professional service			Effectiveness	3
PP3	5	5	5	5	5	3	4	3	4.375	5	5	5	5	5	4.58333	Effectiveness	Professional service	Follow-up services			Easy to use	2
PP5	5	5	5	5	5	5	5	5	5	5	5	5	5	5	5	Adjustments	Safety	Effectiveness			Professional service	2
PP6	5	5	5	5	5	5	5	5	5	5	5	5	5	5	5	Easy to use	Comfort	Effectiveness			Comfort	1
									4.71875					5	4.8125						Follow-up services	1
																					Safety	1

## Sheet: PIADS
Participant	Competence	Adaptability	Self-esteem	Average
PP1	2.58	3	3	2.86
PP3	1.33	0.67	1.75	1.25
PP5	2.5	3	2.63	2.71
PP6	2.75	3	2.25	2.66667
	2.29	2.4175	2.4075
